# Supplementary material for: Stacking of a low-lignin trait with an increased guaiacyl and 5-hydroxyguaiacyl unit trait leads to additive and synergistic effects on saccharification efficiency in Arabidopsis thaliana
Source: Biotechnol Biofuels. 2018 Sep 20;11:257. doi: 10.1186/s13068-018-1257-y (PMC6146604; doi:10.1186/s13068-018-1257-y)
Supplement: Supplementary file 3 — Additional file 3. Relative increase in saccharification efficiency compared to wild type. The relative increase in saccharification efficiency of the parental lines and the double mutants compared to wild type was calculated based on the average of the cellulose-to-glucose conversion at the plateau. The variation was taken into account to determine whether there is an additive or synergistic effect. [file 13068_2018_1257_MOESM3_ESM.xlsx]

## Sheet: Sheet1
		No pretreatment	Acid pretreatment	Alkaline pretreatment
		Relative increase compared to wild type	Relative increase compared to wild type	Relative increase compared to wild type
tra2 comt-1	tra2	0.035	0.133	0.229
	comt-1	0.186	0.272	0.302
	tra2 comt-1	0.254	0.388	0.408
	Synergistic or additive?	x	Additive	Additive
c4h-3 comt-4	c4h-3	0.612	1.262	0.848
	comt-4	0.2	0.227	0.269
	c4h-3 comt-4	1.307	1.444	1
	Synergistic or additive?	Synergistic	Additive	Additive
4cl1-1 comt-4	4cl1-1	0.474	1.01	0.666
	comt-4	0.182	0.183	0.279
	4cl1-1 comt-4	1.174	1.312	0.818
	Synergistic or additive?	Synergistic	Additive	Additive
