# Supplementary material for: Stacking of a low-lignin trait with an increased guaiacyl and 5-hydroxyguaiacyl unit trait leads to additive and synergistic effects on saccharification efficiency in Arabidopsis thaliana
Source: Biotechnol Biofuels. 2018 Sep 20;11:257. doi: 10.1186/s13068-018-1257-y (PMC6146604; doi:10.1186/s13068-018-1257-y)
Supplement: Supplementary file 6 — Additional file 6. Relative increase in saccharification efficiency compared to wild type. The relative increase in saccharification efficiency of the parental lines and the double mutants compared to wild type was calculated based on the average of the released glucose/CWR at the plateau. The variation was taken into account to determine whether there is an additive or synergistic effect. [file 13068_2018_1257_MOESM6_ESM.xlsx]

## Sheet: Sheet1
		No pretreatment	Acid pretreatment	Alkaline pretreatment
		Relative increase compared to wild type	Relative increase compared to wild type	Relative increase compared to wild type
tra2 comt-1	tra2	6.2%	21.3%	26.1%
	comt-1	21.2%	26.1%	33.0%
	tra2 comt-1	30.2%	39.9%	46.1%
	Synergistic or additive?	x	Additive	Additive
c4h-3 comt-4	c4h-3	64.2%	135.9%	92.7%
	comt-4	23.5%	26.3%	30.6%
	c4h-3 comt-4	148.5%	163.2%	115.5%
	Synergistic or additive?	Synergistic	Additive	Additive
4cl1-1 comt-4	4cl1-1	51.3%	106.4%	71.1%
	comt-4	21.5%	21.7%	31.6%
	4cl1-1 comt-4	123.5%	137.7%	87.0%
	Synergistic or additive?	Synergistic	Additive	Additive
